# Supplementary material for: Tumor Organoids Grown in Mixed-Composition Hydrogels Recapitulate the Plasticity of Pancreatic Cancers
Source: Gels. 2025 Jul 21;11(7):562. doi: 10.3390/gels11070562 (PMC12294231; doi:10.3390/gels11070562)
Supplement: Supplementary file 1 [file gels-11-00562-s001.zip]

Archive with 1 entries (1 files):
- gels-3758618-supplementary.pdf
